# Supplementary material for: An atypical form of AOA2 with myoclonus associated with mutations in SETX and AFG3L2
Source: BMC Med Genet. 2015 Mar 19;16:16. doi: 10.1186/s12881-015-0159-0 (PMC4422141; doi:10.1186/s12881-015-0159-0)
Supplement: Additional file 2: Figure S1. — MRI of AOA2 patients. Coronal (A and B) and sagittal (C and D) T1-weighted brain resonance magnetic imaging slices. Panel A and B represent patient II.1 at 41 yrs (29 yrs of disease duration), and panels C and D represent II.3 at 34 yrs (22 yrs of disease duration). A marked cerebellar hemispheric and vermian atrophy was present in both patients (arrow). [file 12881_2015_159_MOESM2_ESM.zip]

Archive with 1 entries (1 files):
- 12881_2015_159_MOESM2_ESM.eps
